# Supplementary material for: Perception of the Residential Living Environment: The Relationship Between Objective and Subjective Indicators of the Residential Living Environment and Health
Source: Int J Environ Res Public Health. 2025 Mar 7;22(3):391. doi: 10.3390/ijerph22030391 (PMC11941873; doi:10.3390/ijerph22030391)
Supplement: Supplementary file 1 [file ijerph-22-00391-s001.zip]

Archive with 1 entries (1 files):
- ijerph-3376721-supplementary.pdf
